# Supplementary material for: Effect of Light Emitting Diodes (LED) Exposure on Vitreous Metabolites-Rodent Study
Source: Metabolites. 2023 Jan 3;13(1):81. doi: 10.3390/metabo13010081 (PMC9861686; doi:10.3390/metabo13010081)
Supplement: Supplementary file 1 [file metabolites-13-00081-s001.zip]

Archive with 1 entries (1 files):
- metabolites-2101115-supplementary.pdf
